# Supplementary material for: Integration of Expressed Sequence Tag Data Flanking Predicted RNA Secondary Structures Facilitates Novel Non-Coding RNA Discovery
Source: PLoS One. 2011 Jun 15;6(6):e20561. doi: 10.1371/journal.pone.0020561 (PMC3115948; doi:10.1371/journal.pone.0020561)
Supplement: Table S1 — Overview of predicted miRNA hairpins in different tissues. 13952 unique putative miRNA hairpins were annotated in the mouse genome (mm9), based on predictions generated from RNA structures with supporting EST annotations. Counts above do not correspond to this value due to some miRNA predictions having ESTs derived from multiple sources, and sources with under 10 predictions being excluded due to space limitations. (XLS) [file pone.0020561.s007.xls]

## Sheet: Table S2 - Northern probes
Supplementary Table 3: Probe sequences used in Northern blotting
Probe Name	Sequence (5’-3’)
mir-206	CCACACACTTCCTTACATTCCATAGTGCTGAGATATCTATGAGGATATAAAGAAGCATGT
mir-133a	GCTACAGCTGGTTGAAGGGGACCAAATCCA
mir-26a-2	GCCTATCCTGGATTACTTGAATCCAGCCGCAGCCTCCACAGTAGCCTTCTGTACGGGATT
hp1621227	AACAGAACTCGGTCCCTCTGACCGATCCGGAGACGGCCAGGCGTCCCTGGCTCTCCTTAC
hp566131	CCGCCTCACAGAGGCTCCGCTCTGCTCCGGCTGGCTCAGCACCCGGTTCTGCCTCCCTTT
hp3049155	AACAGAACTCGGTCCCTCTGACCGATCCGGAGACGGCCAGGCGTCCCTGGCTCTCCTTAC
