# Supplementary material for: Integration of Expressed Sequence Tag Data Flanking Predicted RNA Secondary Structures Facilitates Novel Non-Coding RNA Discovery
Source: PLoS One. 2011 Jun 15;6(6):e20561. doi: 10.1371/journal.pone.0020561 (PMC3115948; doi:10.1371/journal.pone.0020561)
Supplement: Table S2 — Table of RNA control sequences included on the miRNA microarray. Individual miRNAs with specific roles included where possible. In cases of clustered miRNAs where one member of a cluster was identified with a specific function (e.g. ES miRNA), additional members of the cluster were tiled as well. (XLS) [file pone.0020561.s008.xls]

## Sheet: Table S3 - Microarray Controls
Supplementary Table 2: Table of RNA control sequences included on the miRNA microarray
Purpose	Description	Name
miRNA positive controls	muscle miRNA	mmu-mir-1-1
		mmu-mir-1-2
		mmu-mir-133a-1
		mmu-mir-133a-2
		mmu-mir-133b
		mmu-mir-206
	ES miRNA	mmu-mir-134
	Other miRNA	mmu-let-7a-1
		mmu-let-7b
		mmu-let-7c
		mmu-let-7d
		mmu-let-7e
		mmu-let-7f-1
		mmu-let-7g
		mmu-let-7i
miRNA tiling controls	ES miRNA	mmu-mir-290, 291a, 292, 291b
		mmu-mir-293, 294, 295
	ES miRNA (bold)	mmu-mir-15a,16-1
		mmu-mir-15b,16-2
		mmu-mir-17,18,19a,20a,19b1,92
		mmu-mir-25,93,106b
		mmu-mir-96
		mmu-mir-130a
		mmu-mir-130b, 301b
ncRNA positive controls	ncRNA	snRNA U6
		snRNA U1
		snRNA U2
		snRNA U4
		snRNA 7SK
Size fractionation controls	rRNA	rRNA 18S
		rRNA 28S
Negative control	Unmappable to mm9	Randomized Sequences (x256)
