# Supplementary material for: Integration of Expressed Sequence Tag Data Flanking Predicted RNA Secondary Structures Facilitates Novel Non-Coding RNA Discovery
Source: PLoS One. 2011 Jun 15;6(6):e20561. doi: 10.1371/journal.pone.0020561 (PMC3115948; doi:10.1371/journal.pone.0020561)
Supplement: Table S4 — Pearson correlation between replicates of miRNA tiling microarray. All samples were performed in duplicate. (XLS) [file pone.0020561.s010.xls]

## Sheet: Table S4 - Microarray Corels.
Supplementary Table 4: Pearson correlation between replicates of miRNA tiling microarray.
	C2C12 Total		C2C12 Small		J1 Total		J1 Small
C2C12 Total	1	0.98	0.8	0.82	0.91	0.68	0.46	0.42
	0.98	1	0.8	0.79	0.9	0.69	0.46	0.41
C2C12 Small	0.8	0.8	1	0.96	0.59	0.46	0.72	0.63
	0.82	0.79	0.96	1	0.61	0.47	0.71	0.65
J1 Total	0.91	0.9	0.59	0.61	1	0.74	0.34	0.37
	0.68	0.69	0.46	0.47	0.74	1	0.28	0.26
J1 Small	0.46	0.46	0.72	0.71	0.34	0.28	1	0.88
	0.42	0.41	0.63	0.65	0.37	0.26	0.88	1
